# Supplementary material for: Prevalence of Dry Eye Symptoms and Associated Risk Factors among University Students in Poland
Source: Int J Environ Res Public Health. 2023 Jan 11;20(2):1313. doi: 10.3390/ijerph20021313 (PMC9859544; doi:10.3390/ijerph20021313)
Supplement: Supplementary file 1 [file ijerph-20-01313-s001.zip]

Archive with 1 entries (1 files):
- ijerph-2047275-supplementary.pdf
